# Supplementary material for: Proteomic analysis identifies transcriptional cofactors and homeobox transcription factors as TBX18 binding proteins
Source: PLoS One. 2018 Aug 2;13(8):e0200964. doi: 10.1371/journal.pone.0200964 (PMC6071992; doi:10.1371/journal.pone.0200964)
Supplement: S1 Table — (XLSX) [file pone.0200964.s005.xlsx]

## Sheet: Sheet1
	Plasmid	Fragment (or ORF)	Template (parental plasmid)	Template reference	Cloning Strategy	Cloning sites	Primer1 fwd 5´to 3´	Primer2 fwd 5´to 3´	Accepting vector	Accepting vector reference	Notes
	TBX18 Protein partner Identification
	p.EF1a.3xFLAG.BioTag	103 bp	-	-	Assembly PCR	SmaI-NcoI	CCCCCCGGGCTGCAGGAATTCCACAGATGCTCTTCTTGCCTTGTC	AGATGCTCTTCTTGCCTTGTCATCGTCATCCTTGTAATCGATATCATGATCTTTAT ACTGCCATGGACTACAAAGACCATGACGGTGATTATAAAGATCATGATATCGATT	pEF1a.Flag.BioTag	O'Brien et al., 2018	SmaI-NcoI-digested PCR fragment cloned into NcoI partially digested pEF1a.Flag.BioTag
	p.EF1a.3xFLAG.BioTag.Tbx18	1.8 kb	pSP64.G.Tbx18.myc	Farin et al., 2007	PCR, digestion and ligation	BamHI-XbaI	TTGTTCGGATCCCTGGCGGAGAAGCGGAGGGGCTC	GTGCTATCTAGATCAGACCATATGTGCAGACAC	pEF1a.3xFLAG.BioTag	this work	In two steps. First a 700bp BamH1-Xba1 fragment was cloned direactionally, followed by a 1.1kb fragment insertion into the BamH1 site checked for direction
	p.EF1a.3xFLAG.BioTag.Tbx18.IRES.NLS.EGFP.BirA.BGHpA	ca 2.8 kb	p.EF1a.Six2DE.IRES.NLS.EGFP.BirA.BGHpA	O'Brien et al., 2018	Shuttling by digestion and ligation	NheI			pEF1a.3xFLAG.BioTag.Tbx18	this work
	Cell culture-expressed cofactor localization and pulldown assays
	pcDNA3.Nkx2.5.HA	972 bp	pcDNA3.csx	gift from Vincent Christoffels, Hartfaalcentrum, Amsterdam, Netherlands	PCR, digestion and ligation	BamHI/EcoRI	TGGATCCTCGCCACCATGTTCCCCAG	GGAATTCGGCTCGGATGCCGTGCAG	pcDNA3.HA	Invitrogen, Carlsbad, California
	pcDNA3.Cbfb.myc	903 bp	pSP64.Cbfb.myc	this work	Shuttling by digestion and ligation	HindIII/EcoRI	-	-	pcDNA3	Invitrogen, Carlsbad, California
	pcDNA3.Gar1.myc	1020 bp	pSP64.Gar1.myc	this work	Shuttling by digestion and ligation	HindIII-XbaI	-	-	pcDNA3	Invitrogen, Carlsbad, California
	Transactivation assays
	pGL3.Prom.Tbx18BS2	36 bp	-	Farin et al., 2007	Assembly PCR	BglII	GATCCGGTGCAGTAGGTGTGAAATCGCACCTGGGGA	GATCTCCCCAGGTGCGATTTCACACCTACTGCACCG	pGL3.Promoter	Promega, Madison, Wisconsin
	In vitro translated-cofactor pulldown assays
	pSP64.Nkx2.5.myc	972 bp	pcDNA3.Nkx2.5.HA	this work	PCR, digestion and ligation	NcoI-NdeI	AACACCATGGTCCCCAGCCCTGCG	ACCTCATATGTCCCTCCCAGGCTCGGATGCC	pSP64.G.myc	Farin et al., 2007
	pSP64.Basp1.myc	681 bp	pcDNA3.Basp1.FLAG.HA	Goodfellow et al., 2011	PCR, digestion and ligation	NcoI-NdeI	ATCGCCATGGGAGGCAAGCTCAGCAAG	CGATCATATGCTCTTTCACGGTTACGGTTTGG	pSP64.G.myc	Farin et al., 2007
	pSP64.Cbfb.myc	561 bp	E12.5 whole mouse cDNA	-	PCR, digestion and ligation	NcoI/NdeI	ATCGCCATGGGACCGCGCGTCGTCCCGGACC	CGATCATATGACGAAGTTTGAGATCATCACCGC	pSP64.G.myc	Farin et al., 2007
	pSP64.Gar1.myc	693 bp	E12.5 whole mouse cDNA	-	PCR, digestion and ligation	NcoI-NdeI	ATCGCCATGGGATCTTTCCGAGGCGGAGGTCGC	CGATCATATGATGTCCCCTTCCTCGGAATCCG	pSP64.G.myc	Farin et al., 2007
	pSP64.Ncoa5.myc	1.7 kb	pCMV6.Ncoa5.myc.FLAG	Origene #MR209077 Technologies, Rockville, USA	PCR, digestion and ligation	NcoI-NdeI	ATCGCCATGGGAAATACGGCTCCATCAAGACCCAG	CGATCATATGGTAATGCCTCTGGTAAGATCCC	pSP64.G.myc	Farin et al., 2007	In two steps. First a 400 bp NcoI-NdeI fragment directionally, followed by a 1300 bp fragment insertion into the NdeI site checked for direction
	pEF4.Sbno2.myc.His	4.1 kb	pLenti.GIII.CMV.Sbno2.HA	Maruyama et al., 2013	Shuttling by digestion and ligation	EcoRV	-	-	pEF4.myc.His	Invitrogen, Carlsbad, California
	In vitro translated-transcription factor pulldown assays
	pSP64.Goosecoid.myc	768 bp	pWZL.Blast.HA.Goosecoid	Addgene #14096, Cambridge, USA	PCR and ligation	NcoI-NdeI	ATCGCCATGGGGATGCCCGCCAGCATG	CGATCATATGGCTGTCCGAGTCCAAATCGC	pSP64.G.myc	Farin et al., 2007
	pSP64.Pax1.myc	1.3 kb	pKS.Pax1	gift from Ahmed Mansouri	PCR and ligation	SalI	GATCGTCGACATGGAGCAGACGTACGGCG	GCATGTCGACCTAGGAGGTCGAGGCTGGG	pSP64.G.SalI.myc	Farin et al., 2007
	pSP64.Prrx2.myc	740 bp	pSG5-Prrx2	Addgene #21009, Cambridge, USA	PCR and ligation	NcoI-NdeI	ATCGCCATGGACAGCGCGGCCGCCG	CGATCATATGGTTCACTGTGGGCACCTGGC	pSP64.G.myc	Farin et al., 2007
	In vitro translated-centrosomal pulldown assays
	pSP64.B9d2.myc	525 bp	mEmerald.B9D2-N-18	Addgene #54012, Cambridge, USA	PCR, digestion and ligation	NcoI-NdeI	ATCGCCATGGCTGAAGTGCACGTG	ACGATCATATGACACTCCACTCCATAGCGATCG	pSP64.G.myc	Farin et al., 2007
	pSP64.Cep89.myc	2.3 kb	pEGFP.C1.Cep123	Sillibourne et al., 2011	PCR, digestion and ligation	NdeI	ATCGCATATGCTCCTGGGATTTCGGAGAG	CGATCATATGGCAGGTGGGGGCATGAGAC	pSP64.G.myc	Farin et al., 2007
	pSP64.Haus8.HA	1.2 kb	pEGFP.C1.HAUS8	Lawo et al., 2009	PCR, digestion and ligation	NcoI-NdeI	ATCGCCATGGCGGATTCCTCGGGGCG	CGATCATATGTGACAAGTCCCTCCCTGAACG	pSP64.G.HA	Farin et al., 2007
	pSP64.Haus8.myc	1.2 kb	pEGFP.C1.HAUS8	Lawo et al., 2009	PCR, digestion and ligation	NcoI-NdeI	ATCGCCATGGCGGATTCCTCGGGGCG	CGATCATATGTGACAAGTCCCTCCCTGAACG	pSP64.G.myc	Farin et al., 2007
	pSP64.Mical3.HA	6 kb	GFP.Mical3.FL.WT	Grigoriev et al., 2011	PCR, digestion and ligation	NdeI	ATCGCATATGGAGGAGAGGAAGCATGAG	CGATCATATGGGACCAGTTAAGGCTGAAGCC	pSP64.G.HA	Farin et al., 2007
	pSP64.Parp3.myc	1.6 kb	293 cell cDNA	-	PCR, digestion and ligation	NdeI	ATCGCATATGTCCCTGCTTTTCTTGGCC	CGATCATATGGAGGTGGACCTCCAGCAGG	pSP64.G.myc	Farin et al., 2007
	pSP64.Pcm1.HA	6 kb	293 cell cDNA	-	PCR, digestion and ligation	NdeI	ATCGCATATGGCCACAGGAGGAGGTCC	CGATCATATGTATACTCTGGGCTCCCACCG	pSP64.G.HA	Farin et al., 2007
	pSP64.Sybu.myc	2 kb	293 cell cDNA	-	PCR, digestion and ligation	NcoI	ATCGCCATGGGGCCCCTCCGCGAG	CGATCCATGGGGTTTTGATACGGAAGGCGGTG	pSP64.G.myc	Farin et al., 2007
	pSP64.Tpx2.myc	2.2 kb	pmCherry.TPX2	Addgene #31227, Cambridge, USA	PCR, digestion and ligation	NcoI	ATCGCCATGGGGATGTCACAAGTTAAAAGCTCTTATTC	CGATCCATGGGCAGTGGAATCGAGTGGAGAATT	pSP64.G.myc	Farin et al., 2007
	Centrosomal localization assays
	pcDNA3.b9d2.myc	864 bp	pSP64.B9d2.myc	this work	Shuttling by digestion and ligation	HindIII-EcoRI			pcDNA3	Invitrogen, Carlsbad, California
	pCDNA3.Haus8.HA	1.6 kb	pSP64.Haus8.HA	this work	Shuttling by digestion and ligation	HindIII-EcoRI			pcDNA3	Invitrogen, Carlsbad, California
	pcDNA3.Sybu.HA	2.3 kb	pSP64.Sybu.myc	this work	Shuttling by digestion and ligation	HindIII-XbaI			pcDNA3	Invitrogen, Carlsbad, California
	pCDNA3.Tpx2.myc	2.6 kb	pSP64.Tpx2.myc	this work	Shuttling by digestion and ligation	HindIII-XbaI			pcDNA3	Invitrogen, Carlsbad, California
