# Supplementary material for: Proteomic analysis identifies transcriptional cofactors and homeobox transcription factors as TBX18 binding proteins
Source: PLoS One. 2018 Aug 2;13(8):e0200964. doi: 10.1371/journal.pone.0200964 (PMC6071992; doi:10.1371/journal.pone.0200964)
Supplement: S2 Table — List of 143 proteins detected by mass spectrometry in extracts of proteins copurified with TBX18 in 293 cells. Shown are Uniprot accession code (first row), the protein symbol (second row) and the protein name (third row). Color code identifies the three major protein clusters identified: transcription factors of the homeobox family (grey), transcriptional cofactors (green) and centrosomal proteins (yellow). (XLSX) [file pone.0200964.s006.xlsx]

## Sheet: Sheet1
UniProtKB	Protein symbol	Protein name
O95870	ABHD16A	Abhydrolase domain-containing protein 16A
Q8NCV1	ADAD2	Adenosine deaminase domain-containing protein 2
E9PIL2	ANKRD42	Ankyrin repeat domain-containing protein 42
O15085	ARHGEF11	Isoform 2 of Rho guanine nucleotide exchange factor 11
O43861	ATP9B	Isoform 2 of Probable phospholipid-transporting ATPase IIB
Q9BPU9	B9D2	B9 domain-containing protein 2
O14514	BAI1	Brain-specific angiogenesis inhibitor 1
P80723	BASP1	Isoform 2 of Brain acid soluble protein
Q96P09	BIRC8	Baculoviral IAP repeat-containing protein 8
P53004	BLVRA	Biliverdin reductase A
P31944	CASP14	Caspase-14
J3KTD8	CBFB	Core-binding factor subunit beta (Fragment)
E7EUS2	CCDC110	Coiled-coil domain-containing protein 110
F8WBW2	CCDC39	Coiled-coil domain-containing protein 39
A6NKD9	CCDC85	Coiled-coil domain-containing protein 85C
C9J8J8	CDH2	Cadherin-2 (Fragment)
Q00535	CDK5	Isoform 2 of Cyclin-dependent kinase 5
B1AMJ5	CDK5RAP2	CDK5 regulatory subunit-associated protein 2 (Fragment)
D6RBW0	CENPE	Centromere-associated protein E (Fragment)
E5RG47	CEP170	Centrosomal protein of 170 kDa (Fragment)
Q96L14	CEP170P1	Cep170-like protein
K7EQI2	CEP89	Centrosomal protein of 89 kDa (Fragment)
Q9NX63	CHCHD3	Coiled-coil-helix-coiled-coil-helix domain-containing protein 3, mitochondrial
Q9P2D1	CHD7	Chromodomain-helicase-DNA-binding protein 7
Q5TAQ5	WDR42A	DDB1- and CUL4-associated factor 8 (Fragment)
P81605	DCD	Dermcidin
Q02413	DSG1	Desmoglein-1
O43812	DUX1	Double homeobox protein 1
Q96PT4	DUX3	Isoform 2 of Putative double homeobox protein 3
Q9UBX2	DUX4	Double homeobox protein 4
P0CJ85	DUX4L2	Double homeobox protein 4-like protein 2
P0CJ87	DUX4L4	Double homeobox protein 4-like protein 4
Q6RFH8	DUX4L9	Double homeobox protein 4C
Q96PT3	DUX5	Double homeobox protein 5
P68104	EEF1A1	Elongation factor 1-alpha 1
Q5VTE0	EEF1A1P5	Putative elongation factor 1-alpha-like 3
Q05639	EEF1A2	Elongation factor 1-alpha 2
F8W9E7	ELMO3	Engulfment and cell motility protein 3
Q16134	ETFDH	Electron transfer flavoprotein-ubiquinone oxidoreductase, mitochondrial
H0YH69	ETNK1	Ethanolamine kinase 1 (Fragment)
P49640	EVX1	Homeobox even-skipped homolog protein 1
Q03828	EVX2	Homeobox even-skipped homolog protein 2
Q9ULE4	FAM184B	Protein FAM184B OS=Homo sapiens
Q9UK61	FAM208A	Protein FAM208A OS=Homo sapiens
Q8IY13	FBLN7	FBLN7 protein (Fragment)
Q5D862	FLG2	Filaggrin-2 OS=Homo sapiens
Q9NY12	GAR1	H/ACA ribonucleoprotein complex subunit 1
P14136	GFAP	Glial fibrillary acidic protein
D6RF75	GFM2	Ribosome-releasing factor 2, mitochondrial (Fragment)
O60547	GMDS	GDP-mannose 4,6 dehydratase
P56915	GSC	Homeobox protein goosecoid
Q9BTM1	H2AFJ	Histone H2A.J
Q71UI9	H2AFV	Histone H2A
P16104	H2AFX	Histone H2A.x
P0C0S5	H2AFZ	Histone H2A.Z
Q9BT25	HAUS8	Isoform 2 of HAUS augmin-like complex subunit 8
Q9BXC0	HCAR1	Hydroxycarboxylic acid receptor 1
P04908	HIST1H2AB	Histone H2A type 1-B/E
P20671	HIST1H2AB	Histone H2A type 1-D
Q99878	HIST1H2AC	Histone H2A type 1-J
P0C0S8	HIST1H2AG	Histone H2A type 1
Q96KK5	HIST1H2AH	Histone H2A type 1-H
Q96QV6	HIST1H2AK	Histone H2A type 1-A
Q93077	HIST1H2AO	Histone H2A type 1-C
Q6FI13	HIST2H2AA2	Histone H2A type 2-A
Q8IUE6	HIST2H2AB	Histone H2A type 2-B
Q16777	HIST2H2AC	Histone H2A type 2-C
Q7L7L0	HIST3H2A	Histone H2A type 3
F5H4X2	HMBS	Porphobilinogen deaminase
Q86YZ3	HRNR	Hornerin
P54652	HSPA2	Heat shock-related 70 kDa protein 2
P06310	IGKV2-30	Ig kappa chain V-II region RPMI 6410
P01615	IGKV2D-28	Ig kappa chain V-II region GM607 (Fragment)
P01614	IGKV2D-40	Ig kappa chain V-II region Cum
Q9UKS7	IKZF2	Zinc finger protein Helios
H0Y8Z1	INTS3	Integrator complex subunit 3 (Fragment)
Q5T749	KPRP	Keratinocyte proline-rich protein
P12035	KRT3	Keratin, type II cytoskeletal 3
Q14CN4	KRT72	Isoform 2 of Keratin, type II cytoskeletal 72
H0YIC5	KRT73	Keratin, type II cytoskeletal 73 (Fragment)
F8W1S1	KRT74	Keratin, type II cytoskeletal 74
P55268	LAMB2	Laminin subunit beta-2
Q8TC57	C2orf65	Isoform 2 of Uncharacterized protein C2orf65
Q9UPN3	MACF1	Isoform 2 of Microtubule-actin cross-linking factor 1, isoforms 1/2/3/5
O95382	MAP3K6	Isoform 3 of Mitogen-activated protein kinase kinase kinase 6
Q49MG5	MAP9	Microtubule-associated protein 9
Q9NU22	MDN1	Midasin
Q5JXC5	MFN2	Mitofusin-2 (Fragment)
Q7RTP6	MICAL3	Isoform 3 of Protein-methionine sulfoxide oxidase MICAL3
Q9UKX3	MYH13	Myosin-13
Q9HCD5	NCOA5	Nuclear receptor coactivator 5
E9PN51	NDUFS8	NADH dehydrogenase [ubiquinone] iron-sulfur protein 8, mitochondrial (Fragment)
P48681	NES	Nestin OS=Homo sapiens
Q8NEJ9	NGDN	Isoform 2 of Neuroguidin
Q96RS6	NUDCD1	Isoform 2 of NudC domain-containing protein 1
Q5VST9	OBSCN	Isoform 2 of Obscurin
M0QZ32	OCEL1	Occludin/ELL domain-containing protein 1 (Fragment)
Q9H074	PAIP1	Isoform 2 of Polyadenylate-binding protein-interacting protein 1
Q9Y6F1	PARP3	Isoform 2 of Poly [ADP-ribose] polymerase 3
P15863	PAX1	Isoform 2 of Paired box protein Pax-1
Q9BYU1	PBX4	Pre-B-cell leukemia transcription factor 4
Q15154	PCM1	Isoform 2 of Pericentriolar material 1 protein
F8W9F3	PCMTD2	Protein-L-isoaspartate O-methyltransferase domain-containing protein 2
M0R0U1	PIK3C3	Phosphatidylinositol 3-kinase catalytic subunit type 3 (Fragment)
E9PDN7	PIK3CG	Phosphatidylinositol 4,5-bisphosphate 3-kinase catalytic subunit gamma isoform (Fragment)
Q5VTI5	PLEKHA6	Pleckstrin homology domain containing, family A member 6
Q86V59	PNMAL1	Isoform 2 of PNMA-like protein 1
Q6S8J3	POTEE	POTE ankyrin domain family member E
A5A3E0	POTEF	POTE ankyrin domain family member F
Q9BYX7	POTEKP	Putative beta-actin-like protein 3
Q99811	PRRX2	Paired mesoderm homeobox protein 2
K7EJR3	PSMD8	26S proteasome non-ATPase regulatory subunit 8 (Fragment)
H0YF22	RCOR3	REST corepressor 3 (Fragment)
Q9Y2G9	SBNO2	Isoform 2 of Protein strawberry notch homolog 2
Q6UWP8	SBSN	Suprabasin
Q8WXD2	SCG3	Isoform 2 of Secretogranin-3
Q4G0G5	SCGB2B2	Secretoglobin family 2B member 2
P21912	SDHB	Succinate dehydrogenase [ubiquinone] iron-sulfur subunit, mitochondrial
P31947	SFN	14-3-3 protein sigma
Q9BYB0	SHANK3	Isoform 2 of SH3 and multiple ankyrin repeat domains protein 3
Q8IWU4	SLC30A8	Zinc transporter 8
P49223	SPINT3	Kunitz-type protease inhibitor 3
O60224	SSXB2	Protein SSX4
Q96FJ0	STAMBPL1	Isoform 2 of AMSH-like protease
Q6J9G0	STYK1	Tyrosine-protein kinase STYK1
M0R216	SUGP2	SURP and G-patch domain-containing protein 2 (Fragment)
G5E9A8	SUV39H2	Histone-lysine N-methyltransferase SUV39H2
Q9NX95	SYBU	Isoform 2 of Syntabulin
P37837	TALDO1	Transaldolase OS=Homo sapiens
Q86SX3	C14orf80	Isoform 2 of Uncharacterized protein C14orf80
Q53EQ6	TIGD5	Isoform 2 of Tigger transposable element-derived protein 5
Q9NXH8	TOR4A	Torsin-4A OS=Homo sapiens
Q9ULW0	TPX2	Targeting protein for Xklp2
Q5T4S7	UBR4	Isoform 2 of E3 ubiquitin-protein ligase UBR4
F8VZH8	UNC13A	Protein unc-13 homolog A
Q9Y484	WDR45	Isoform 2 of WD repeat domain phosphoinositide-interacting protein 4
P98170	XIAP	E3 ubiquitin-protein ligase XIAP
P63104	YWHAZ	14-3-3 protein zeta/delta
Q9NXT0	ZNF586	Isoform 2 of Zinc finger protein 586
Q8N2I2	ZNF619	Isoform 2 of Zinc finger protein 619
A4D1E1	ZNF804B	Zinc finger protein 804B
Q6ZNA1	ZNF836	Zinc finger protein 836
A6NDW0	ZRSR2	U2 small nuclear ribonucleoprotein auxiliary factor 35 kDa subunit-related protein 2
