# Supplementary material for: Proteomic analysis identifies transcriptional cofactors and homeobox transcription factors as TBX18 binding proteins
Source: PLoS One. 2018 Aug 2;13(8):e0200964. doi: 10.1371/journal.pone.0200964 (PMC6071992; doi:10.1371/journal.pone.0200964)
Supplement: S3 Table — From the 143 identified proteins we excluded immunoglobulins, histone proteins and cytoskeletal proteins which leads to 83 possible interaction partners. (XLSX) [file pone.0200964.s007.xlsx]

## Sheet: All Go terms
Caregory	Term	Count	%	Pvalue	Genes	List Total	Pop Hits	Pop Total	Fold Enrichment	Bonferroni	Benjamini	FDR
UP_KEYWORDS	Nucleosome core	12	8.82353	1.39437e-11	HIST1H2AB, HIST1H2AC, HIST2H2AB, H2AFV, HIST1H2AG, HIST2H2AC, H2AFZ, HIST1H2AH, H2AFX, HIST3H2A, HIST1H2AK, H2AFJ	135	89	20581	20.5553	2.85847e-09	2.85847e-09	1.75477e-08
GOTERM _CC_DIRECT	GO:0000786 ~nucleosome	11	8.08824	1.04081e-09	HIST1H2AB, HIST1H2AC, HIST2H2AB, H2AFV, HIST1H2AG, HIST2H2AC, H2AFZ, HIST1H2AH, H2AFX, HIST1H2AK, H2AFJ	128	94	18224	16.6609	1.96713e-07	1.96713e-07	1.29246e-06
UP_KEYWORDS	Chromosome	16	11.7647	5.48386e-08	HIST1H2AB, HIST1H2AC, HIST1H2AG, CENPE, H2AFJ, FAM208A, SUV39H2, HIST2H2AB, H2AFV, HIST2H2AC, H2AFZ, NGDN, HIST1H2AH, HIST1H2AK, HIST3H2A, H2AFX	135	400	20581	6.09807	1.12419e-05	5.62094e-06	6.90123e-05
GOTERM _CC_DIRECT	GO:0070062 ~extracellular exosome	45	33.0882	6.63022e-08	HIST1H2AB, DCD, HIST1H2AC, HRNR, POTEKP, YWHAZ, TALDO1, HIST1H2AG, KPRP, CHCHD3, FLG2, CDH2, SFN, HIST2H2AB, LAMB2, HSPA2, H2AFV, SBSN, HIST2H2AC, H2AFZ, IGKV2-30, IGKV2D-28, H2AFX, KRT3, HIST3H2A, CDK5RAP2, POTEF, POTEE, PSMD8, EEF1A1, GMDS, H2AFJ, BASP1, KRT73, BLVRA, KRT72, SDHB, KRT74, CASP14, EEF1A1P5, DSG1, FBLN7, HIST1H2AH, MYH13, HIST1H2AK	128	2811	18224	2.27922	1.2531e-05	6.26554e-06	8.23327e-05
UP_KEYWORDS	Methylation	24	17.6471	1.2376e-07	HIST1H2AB, EEF1A1, HIST1H2AC, GFAP, HRNR, POTEKP, RCOR3, HIST1H2AG, EEF1A2, PAIP1, CENPE, H2AFJ, SHANK3, HIST2H2AB, CHD7, HSPA2, DCAF8, EEF1A1P5, HIST2H2AC, H2AFZ, HIST1H2AH, MYH13, HIST1H2AK, HIST3H2A	135	1001	20581	3.65519	2.53705e-05	8.45691e-06	0.000155747
UP_KEYWORDS	Citrullination	9	6.61765	2.32481e-07	HIST1H2AB, HIST1H2AC, HIST2H2AB, GFAP, HIST1H2AG, HIST2H2AC, HIST1H2AH, HIST3H2A, HIST1H2AK	135	97	20581	14.145	4.76575e-05	1.19146e-05	0.000292568
UP_KEYWORDS	Homeobox	12	8.82353	1.19242e-06	DUX4L9, GSC, EVX1, EVX2, DUX4L2, DUX1, PRRX2, DUX4, DUX4L4, DUX3, PBX4, DUX5	135	262	20581	6.98253	0.000244416	4.8888e-05	0.00150061
UP_KEYWORDS	Coiled coil	41	30.1471	5.87409e-06	YWHAZ, GFAP, CHCHD3, CCDC39, MAP3K6, CHD7, LAMB2, MACF1, CEP170, SYBU, KRT3, ZRSR2, CDK5RAP2, MDN1, POTEF, POTEE, OBSCN, NES, RCOR3, CEP89, MICAL3, TPX2, CENPE, PCM1, ANKRD42, SHANK3, ARHGEF11, KRT73, MFN2, KRT72, PLEKHA6, CCDC110, KRT74, DCAF8, FAM184B, FBLN7, NGDN, MYH13, HAUS8, MAP9, UNC13A	135	3036	20581	2.0588	0.00120347	0.000200679	0.00739208
GOTERM _CC_DIRECT	GO:0000790 ~nuclear chromatin	10	7.35294	8.40782e-06	HIST1H2AB, HIST1H2AC, HIST2H2AB, H2AFV, HIST1H2AG, HIST2H2AC, HIST1H2AH, H2AFX, HIST1H2AK, H2AFJ	128	193	18224	7.37694	0.00158782	0.000529555	0.0104402
UP_KEYWORDS	DNA-binding	31	22.7941	1.72334e-05	HIST1H2AB, HIST1H2AC, DUX4L9, EVX1, HIST1H2AG, EVX2, ZNF619, DUX4L2, PRRX2, DUX4L4, PAX1, HIST2H2AB, CHD7, H2AFV, HIST2H2AC, H2AFZ, H2AFX, HIST3H2A, TIGD5, DUX1, DUX4, DUX3, DUX5, IKZF2, GSC, H2AFJ, ZNF836, HIST1H2AH, HIST1H2AK, ZNF586, PBX4	135	2050	20581	2.30537	0.00352665	0.00050457	0.0216855
GOTERM _CC_DIRECT	GO:0005634 ~nucleus	61	44.8529	2.22892e-05	HRNR, GAR1, INTS3, PRRX2, PAX1, CBFB, HIST2H2AB, NUDCD1, H2AFV, HIST2H2AC, H2AFZ, BIRC8, H2AFX, TIGD5, MDN1, PSMD8, GSC, RCOR3, MICAL3, TPX2, H2AFJ, BASP1, CDK5, DCAF8, NCOA5, EEF1A1P5, ZNF586, HIST1H2AB, HIST1H2AC, YWHAZ, DUX4L9, TALDO1, XIAP, HIST1H2AG, B9D2, CHCHD3, FLG2, ZNF619, SFN, DUX4L2, DUX4L4, CHD7, HSPA2, DUX1, DUX4, DUX3, DUX5, EEF1A1, IKZF2, EEF1A2, CENPE, ZNF836, FAM208A, SUV39H2, K…	128	5415	18224	1.60386	0.00420385	0.00105262	0.0276748
UP_KEYWORDS	Nucleus	57	41.9118	2.60792e-05	EVX1, EVX2, GAR1, INTS3, PRRX2, PAX1, CBFB, HIST2H2AB, NUDCD1, H2AFV, HIST2H2AC, H2AFZ, H2AFX, HIST3H2A, ZRSR2, TIGD5, MDN1, GSC, RCOR3, MICAL3, UBR4, TPX2, H2AFJ, CDK5, DCAF8, NCOA5, ZNF586, HIST1H2AB, HIST1H2AC, DUX4L9, XIAP, HIST1H2AG, B9D2, CHCHD3, ZNF619, SFN, DUX4L2, DUX4L4, CHD7, DUX1, DUX4, DUX3, DUX5, EEF1A1, IKZF2, EEF1A2, ZNF836, FAM208A, SUV39H2, SUGP2, CCDC110, CASP14, HIST1H2AH, NGD…	135	5244	20581	1.65709	0.00533203	0.000668064	0.0328147
UP_KEYWORDS	Isopeptide bond	21	15.4412	4.40322e-05	HIST1H2AB, HIST1H2AC, NES, IKZF2, XIAP, HIST1H2AG, TPX2, CENPE, H2AFJ, BASP1, HIST2H2AB, HIST2H2AC, H2AFZ, BIRC8, HIST1H2AH, MYH13, HIST1H2AK, HIST3H2A, H2AFX, POTEF, POTEE	135	1132	20581	2.82817	0.00898617	0.00100247	0.0553987
UP_KEYWORDS	Ubl conjugation	26	19.1176	9.68129e-05	HIST1H2AB, EEF1A1, HIST1H2AC, NES, IKZF2, XIAP, HIST1H2AG, TPX2, CENPE, H2AFJ, BASP1, SFN, PCM1, ARHGEF11, MFN2, HIST2H2AB, H2AFV, HIST2H2AC, H2AFZ, HIST1H2AH, BIRC8, MYH13, H2AFX, HIST3H2A, HIST1H2AK, POTEF	135	1705	20581	2.32478	0.0196519	0.00198279	0.121767
UP_KEYWORDS	Intermediate filament	6	4.41176	0.000147308	KRT73, KRT72, NES, GFAP, KRT74, KRT3	135	77	20581	11.8794	0.0297488	0.00274172	0.185223
UP_KEYWORDS	Phosphoprotein	75	55.1471	0.000266007	GFAP, HRNR, KPRP, INTS3, CCDC39, CBFB, HIST2H2AB, MAP3K6, NUDCD1, HIST2H2AC, PIK3C3, H2AFX, HIST3H2A, ZRSR2, CDK5RAP2, MDN1, PSMD8, PIK3CG, RCOR3, CEP89, HMBS, MICAL3, TPX2, UBR4, H2AFJ, BASP1, PCM1, CDK5, ARHGEF11, MFN2, DCAF8, NCOA5, HAUS8, UNC13A, HIST1H2AB, HIST1H2AC, YWHAZ, TALDO1, XIAP, HIST1H2AG, CHCHD3, TOR4A, FLG2, SFN, CDH2, CHD7, LAMB2, HSPA2, MACF1, CEP170, SYBU, ETFDH, STAMBPL1, SCG3…	135	8246	20581	1.3866	0.0530782	0.00453458	0.334245
GOTERM _CC_DIRECT	GO:0098574 ~cytoplasmic side of lysosomal membrane	3	2.20588	0.000286472	EEF1A1, GFAP, EEF1A2	128	4	18224	106.781	0.0527108	0.0107717	0.355153
UP_KEYWORDS	Acetylation	39	28.6765	0.000458367	HIST1H2AB, DCD, HIST1H2AC, YWHAZ, TALDO1, HIST1H2AG, CHCHD3, INTS3, HIST2H2AB, MACF1, H2AFV, HIST2H2AC, ETFDH, STAMBPL1, H2AFZ, H2AFX, HIST3H2A, MDN1, EEF1A1, NES, IKZF2, GMDS, EEF1A2, HMBS, PAIP1, UBR4, TPX2, H2AFJ, PCM1, CDK5, FAM208A, BLVRA, SDHB, NCOA5, HIST1H2AH, NGDN, HIST1H2AK, HAUS8, MAP9	135	3424	20581	1.73646	0.0897053	0.00720369	0.575309
UP_KEYWORDS	Elongation factor	4	2.94118	0.000963404	GFM2, EEF1A1, EEF1A1P5, EEF1A2	135	30	20581	20.3269	0.179296	0.0140147	1.20567
UP_KEYWORDS	Cytoplasm	47	34.5588	0.00264427	POTEKP, YWHAZ, GFAP, TALDO1, XIAP, B9D2, CHCHD3, KPRP, FLG2, SFN, CCDC39, HSPA2, NUDCD1, MACF1, CEP170, SYBU, ETNK1, BIRC8, CDK5RAP2, POTEF, PIK3CG, M1AP, EEF1A1, OBSCN, CEP89, PAIP1, HMBS, MICAL3, UBR4, TPX2, CENPE, PCM1, CDK5, ELMO3, SHANK3, ARHGEF11, BLVRA, DCAF8, CASP14, EEF1A1P5, PCMTD2, NGDN, MYH13, PARP3, HAUS8, MAP9, UNC13A	135	4816	20581	1.4878	0.418878	0.0355394	3.27722
UP_KEYWORDS	Cytoskeleton	17	12.5	0.00300165	POTEKP, CEP89, B9D2, MICAL3, UBR4, TPX2, CENPE, CCDC39, PCM1, HSPA2, MACF1, CEP170, SYBU, PARP3, CDK5RAP2, HAUS8, MAP9	135	1138	20581	2.2774	0.460042	0.0377841	3.71248
GOTERM _CC_DIRECT	GO:0072562 ~blood microparticle	6	4.41176	0.00425215	YWHAZ, HSPA2, IGKV2-30, IGKV2D-28, POTEF, POTEE	128	152	18224	5.62007	0.553077	0.125609	5.15392
GOTERM _CC_DIRECT	GO:0045095 ~keratin filament	5	3.67647	0.0052695	KRT73, KRT72, KRT74, CASP14, KRT3	128	100	18224	7.11875	0.631593	0.132945	6.35026
GOTERM _CC_DIRECT	GO:0005882 ~intermediate filament	5	3.67647	0.00807588	KRT73, KRT72, NES, GFAP, KRT3	128	113	18224	6.29978	0.784013	0.174336	9.57883
UP_KEYWORDS	Microtubule	7	5.14706	0.0101384	MACF1, CEP170, TPX2, CENPE, HAUS8, CDK5RAP2, MAP9	135	280	20581	3.8113	0.876187	0.115631	12.0357
GOTERM _CC_DIRECT	GO:0005874 ~microtubule	7	5.14706	0.021845	MACF1, CEP170, SYBU, TPX2, CENPE, HAUS8, CDK5RAP2	128	311	18224	3.20458	0.984617	0.371129	23.9875
UP_KEYWORDS	Nucleotide -binding	20	14.7059	0.0228535	PIK3CG, OBSCN, EEF1A1, POTEKP, EEF1A2, TOR4A, CENPE, CDK5, MFN2, MAP3K6, GFM2, STYK1, CHD7, HSPA2, ATP9B, EEF1A1P5, PIK3C3, ETNK1, MYH13, MDN1	135	1788	20581	1.70528	0.991256	0.231486	25.244
UP_KEYWORDS	4Fe-4S	3	2.20588	0.0241514	SDHB, NDUFS8, ETFDH	135	37	20581	12.361	0.993341	0.231857	26.484
GOTERM _CC_DIRECT	GO:0005853 ~eukaryotic translation elongation factor 1 complex	2	1.47059	0.0275875	EEF1A1, EEF1A2	128	4	18224	71.1875	0.994945	0.410648	29.3471
GOTERM _CC_DIRECT	GO:0000922 ~spindle pole	4	2.94118	0.0407041	CEP89, TPX2, HAUS8, CDK5RAP2	128	109	18224	5.22477	0.999612	0.51032	40.3115
GOTERM _CC_DIRECT	GO:0005814 ~centriole	4	2.94118	0.0445086	CEP89, CEP170, PARP3, PCM1	128	113	18224	5.03982	0.999817	0.511829	43.1853
GOTERM _CC_DIRECT	GO:0005856 ~cytoskeleton	7	5.14706	0.0455728	POTEKP, MACF1, MICAL3, SYBU, CDK5RAP2, BASP1, CDK5	128	371	18224	2.68632	0.999852	0.492435	43.9662
GOTERM _CC_DIRECT	GO:0045111 ~intermediate filament cytoskeleton	3	2.20588	0.0509621	NES, GFAP, MDN1	128	52	18224	8.21394	0.999949	0.506454	47.771
GOTERM _CC_DIRECT	GO:0031012 ~extracellular matrix	6	4.41176	0.0563273	DCD, NES, LAMB2, CASP14, SBSN, DSG1	128	296	18224	2.88598	0.999983	0.51833	51.3215
GOTERM _CC_DIRECT	GO:0005737 ~cytoplasm	46	33.8235	0.0572302	HRNR, YWHAZ, GFAP, TALDO1, XIAP, CHCHD3, KPRP, FLG2, SFN, CDH2, CCDC39, NUDCD1, MACF1, CEP170, ETNK1, BIRC8, CDK5RAP2, MDN1, PIK3CG, M1AP, EEF1A1, NES, GMDS, CEP89, PAIP1, EEF1A2, HMBS, MICAL3, UBR4, CENPE, BASP1, PCM1, CDK5, ELMO3, SHANK3, ARHGEF11, BLVRA, CCDC110, KRT74, DCAF8, CASP14, EEF1A1P5, PCMTD2, NGDN, PARP3, UNC13A	128	5222	18224	1.25417	0.999985	0.501498	51.8967
UP_KEYWORDS	Iron-sulfur	3	2.20588	0.0582971	SDHB, NDUFS8, ETFDH	135	60	20581	7.62259	0.999996	0.459722	53.0413
GOTERM _CC_DIRECT	GO:0000775 ~chromosome, centromeric region	3	2.20588	0.0599886	NGDN, CENPE, SUV39H2	128	57	18224	7.49342	0.999992	0.497306	53.6155
GOTERM _CC_DIRECT	GO:1990023~mitotic spindle midzone	2	1.47059	0.0610123	CENPE, MAP9	128	9	18224	31.6389	0.999993	0.483668	54.2389
UP_KEYWORDS	ATP-binding	15	11.0294	0.0690128	PIK3CG, MAP3K6, OBSCN, POTEKP, STYK1, CHD7, HSPA2, ATP9B, PIK3C3, ETNK1, TOR4A, MYH13, CENPE, CDK5, MDN1	135	1391	20581	1.64398	1	0.502456	59.3399
UP_KEYWORDS	Protein biosynthesis	4	2.94118	0.077076	GFM2, EEF1A1, EEF1A1P5, EEF1A2	135	152	20581	4.01189	1	0.526402	63.556
UP_KEYWORDS	Calmodulin-binding	4	2.94118	0.077076	OBSCN, UBR4, MYH13, CDK5RAP2	135	152	20581	4.01189	1	0.526402	63.556
GOTERM _CC_DIRECT	GO:0005813 ~centrosome	7	5.14706	0.0777207	CEP89, CEP170, B9D2, UBR4, HAUS8, CDK5RAP2, PCM1	128	426	18224	2.3395	1	0.552829	63.3841
UP_KEYWORDS	Keratin	4	2.94118	0.0783076	KRT73, KRT72, KRT74, KRT3	135	153	20581	3.98567	1	0.516548	64.1633
GOTERM _CC_DIRECT	GO:0005942 ~phosphatidylinositol 3-kinase complex	2	1.47059	0.0932969	PIK3CG, PIK3C3	128	14	18224	20.3393	1	0.603681	70.3646
GOTERM _CC_DIRECT	GO:0001741 ~XY body	2	1.47059	0.0932969	H2AFX, PBX4	128	14	18224	20.3393	1	0.603681	70.3646
GOTERM _CC_DIRECT	GO:0001673~male germ cell nucleus	2	1.47059	0.1059	HSPA2, H2AFX	128	16	18224	17.7969	1	0.634848	75.093
UP_KEYWORDS	Cell division	6	4.41176	0.109779	PIK3C3, TPX2, CENPE, HAUS8, MAP9, CDK5	135	388	20581	2.3575	1	0.629639	76.8556
UP_KEYWORDS	Primary microcephaly	2	1.47059	0.122522	CENPE, CDK5RAP2	135	20	20581	15.2452	1	0.657598	80.696
GOTERM _CC_DIRECT	GO:0000242 ~pericentriolar material	2	1.47059	0.12448	CDK5RAP2, PCM1	128	19	18224	14.9868	1	0.680836	80.8101
UP_KEYWORDS	Cell cycle	8	5.88235	0.132234	PIK3C3, TPX2, H2AFX, CENPE, HAUS8, MAP9, CDK5, SUV39H2	135	650	20581	1.87633	1	0.673166	83.219
UP_KEYWORDS	Hypotrichosis	2	1.47059	0.139567	KRT74, DSG1	135	23	20581	13.2567	1	0.680602	84.9188
GOTERM _CC_DIRECT	GO:0035869 ~ciliary transition zone	2	1.47059	0.154599	B9D2, PCM1	128	24	18224	11.8646	1	0.748437	87.5754
GOTERM _CC_DIRECT	GO:0005829 ~cytosol	29	21.3235	0.154941	YWHAZ, GFAP, POTEKP, TALDO1, XIAP, B9D2, SFN, HSPA2, PIK3C3, ETNK1, CDK5RAP2, PSMD8, PIK3CG, EEF1A1, OBSCN, GMDS, CEP89, HMBS, PAIP1, TPX2, CENPE, PCM1, CDK5, ARHGEF11, MFN2, BLVRA, DSG1, HAUS8, WDR45	128	3315	18224	1.24551	1	0.734395	87.6377
UP_KEYWORDS	Electron transport	3	2.20588	0.156289	SDHB, NDUFS8, ETFDH	135	108	20581	4.23477	1	0.711841	88.2192
GOTERM _CC_DIRECT	GO:0030016 ~myofibril	2	1.47059	0.177952	OBSCN, MYH13	128	28	18224	10.1696	1	0.772687	91.2257
UP_KEYWORDS	GTP-binding	5	3.67647	0.185415	MFN2, GFM2, EEF1A1, EEF1A1P5, EEF1A2	135	343	20581	2.22233	1	0.765353	92.4287
UP_KEYWORDS	Repressor	7	5.14706	0.189433	SBNO2, RCOR3, NCOA5, CHCHD3, NGDN, FAM208A, SUV39H2	135	592	20581	1.80264	1	0.761919	92.8855
UP_KEYWORDS	Cell projection	8	5.88235	0.190819	MACF1, B9D2, NGDN, BASP1, PCM1, CCDC39, CDK5, SHANK3	135	721	20581	1.69156	1	0.753445	93.0371
GOTERM _CC_DIRECT	GO:0035861 ~site of double-strand break	2	1.47059	0.195045	H2AFX, PARP3	128	31	18224	9.18548	1	0.793447	93.2409
UP_KEYWORDS	Kinase	8	5.88235	0.203478	PIK3CG, MAP3K6, OBSCN, YWHAZ, STYK1, PIK3C3, ETNK1, CDK5	135	735	20581	1.65934	1	0.767165	94.2903
UP_KEYWORDS	Ubiquinone	2	1.47059	0.204524	NDUFS8, ETFDH	135	35	20581	8.71153	1	0.75863	94.384
UP_KEYWORDS	Autophagy	3	2.20588	0.207614	MFN2, PIK3C3, WDR45	135	130	20581	3.51812	1	0.754162	94.6524
GOTERM _CC_DIRECT	GO:0031965 ~nuclear membrane	4	2.94118	0.214527	EVX1, CEP170, DUX4, PCM1	128	229	18224	2.4869	1	0.815533	95.0139
UP_KEYWORDS	Centromere	3	2.20588	0.224318	NGDN, CENPE, SUV39H2	135	137	20581	3.33836	1	0.774127	95.9101
UP_KEYWORDS	Autism spectrum disorder	2	1.47059	0.230131	EEF1A2, SHANK3	135	40	20581	7.62259	1	0.774468	96.2795
GOTERM _CC_DIRECT	GO:0030658 ~transport vesicle membrane	2	1.47059	0.233571	SCG3, SLC30A8	128	38	18224	7.49342	1	0.833971	96.3238
UP_KEYWORDS	Mitosis	4	2.94118	0.243549	TPX2, CENPE, HAUS8, MAP9	135	262	20581	2.32751	1	0.787	97.0181
UP_KEYWORDS	ANK repeat	4	2.94118	0.247022	POTEF, ANKRD42, SHANK3, POTEE	135	264	20581	2.30988	1	0.783592	97.1858
GOTERM _CC_DIRECT	GO:0015630 ~microtubule cytoskeleton	3	2.20588	0.247459	MFN2, TPX2, CENPE	128	137	18224	3.1177	1	0.84321	97.0706
UP_KEYWORDS	Cilium biogenesis /degradation	3	2.20588	0.250745	CEP89, B9D2, PCM1	135	148	20581	3.09024	1	0.780718	97.356
UP_KEYWORDS	Transcription regulation	19	13.9706	0.256465	EEF1A1, SBNO2, DUX4L9, IKZF2, RCOR3, CHCHD3, ZNF619, DUX4L2, ZNF836, DUX4L4, PAX1, FAM208A, SUV39H2, CHD7, NCOA5, DUX1, DUX4, PBX4, ZNF586	135	2332	20581	1.2421	1	0.781013	97.5991
GOTERM _CC_DIRECT	GO:0030864 ~cortical actin cytoskeleton	2	1.47059	0.259964	EEF1A1, CDH2	128	43	18224	6.62209	1	0.849931	97.6209
UP_KEYWORDS	Actin-binding	4	2.94118	0.264496	MACF1, MICAL3, MYH13, SHANK3	135	274	20581	2.22557	1	0.784759	97.9058
GOTERM _CC_DIRECT	GO:0005876 ~spindle microtubule	2	1.47059	0.265134	XIAP, BIRC8	128	44	18224	6.47159	1	0.847137	97.8193
UP_KEYWORDS	Alternative splicing	74	54.4118	0.268206	GFAP, EVX1, GAR1, INTS3, CCDC39, PAX1, CBFB, MAP3K6, H2AFV, NUDCD1, SBSN, TIGD5, CDK5RAP2, M1AP, RCOR3, CEP89, HMBS, MICAL3, TPX2, UBR4, H2AFJ, BASP1, PCM1, ELMO3, CDK5, ARHGEF11, MFN2, DCAF8, ATP9B, PCMTD2, HAUS8, WDR45, ZNF586, ADAD2, DCD, YWHAZ, SBNO2, ZNF619, SFN, CDH2, GFM2, CHD7, ABHD16A, MACF1, CEP170, SYBU, ETFDH, STAMBPL1, SCG3, ETNK1, PNMAL1, DUX1, SLC30A8, DUX3, POTEE, DUX5, EEF1A1, OB…	135	10587	20581	1.06559	1	0.782185	98.0349
UP_KEYWORDS	Differentiation	7	5.14706	0.26824	M1AP, OBSCN, SBNO2, HSPA2, CASP14, UNC13A, SUV39H2	135	667	20581	1.59994	1	0.774376	98.0361
UP_KEYWORDS	Immunoglobulin V region	2	1.47059	0.26941	IGKV2-30, IGKV2D-28	135	48	20581	6.35216	1	0.768344	98.0752
UP_KEYWORDS	Apoptosis	6	4.41176	0.27101	MFN2, XIAP, TPX2, BIRC8, CDK5, ELMO3	135	536	20581	1.70655	1	0.763069	98.1276
UP_KEYWORDS	Developmental protein	9	6.61765	0.277772	OBSCN, NES, HRNR, GSC, EVX1, EVX2, CENPE, PRRX2, PAX1	135	949	20581	1.4458	1	0.765481	98.3348
GOTERM _CC_DIRECT	GO:0043209 ~myelin sheath	3	2.20588	0.286184	GFAP, HSPA2, EEF1A2	128	152	18224	2.81003	1	0.863465	98.4799
UP_KEYWORDS	Transcription	19	13.9706	0.296407	EEF1A1, SBNO2, DUX4L9, IKZF2, RCOR3, CHCHD3, ZNF619, DUX4L2, ZNF836, DUX4L4, PAX1, FAM208A, SUV39H2, CHD7, NCOA5, DUX1, DUX4, PBX4, ZNF586	135	2398	20581	1.20792	1	0.784195	98.8016
UP_KEYWORDS	S-nitrosylation	2	1.47059	0.297558	XIAP, BIRC8	135	54	20581	5.64636	1	0.778742	98.8261
UP_KEYWORDS	Neurodegeneration	4	2.94118	0.298074	MFN2, DCAF8, CDK5, WDR45	135	293	20581	2.08125	1	0.772525	98.8369
