# Supplementary material for: Proteomic analysis identifies transcriptional cofactors and homeobox transcription factors as TBX18 binding proteins
Source: PLoS One. 2018 Aug 2;13(8):e0200964. doi: 10.1371/journal.pone.0200964 (PMC6071992; doi:10.1371/journal.pone.0200964)
Supplement: S4 Table — All 143 identified proteins were subjected to a Functional Annotation Clustering (DAVID Bioinformatics Resources 6.8) using the following settings: Similarity Term Overlap 7; Similarity Threshold 0.35; Initial Group Membership 2; Final Group Membership 2; Multiple Linkage Threshold 0.15; EASE 0.3; UP_KEYWORDS and GOTHERM_CC_DIRECT. 5 clusters were identified with enrichment scores for cluster 1 of 6.07, for cluster 2 of 3.48, for cluster 3 of 1.85, for cluster 4 of 1.35 and cluster 5 of 1.19. (XLSX) [file pone.0200964.s008.xlsx]

## Sheet: Clustering
Annotation Cluster 1				Enrichment Score: 6.069435122354389
Category	Term	Count	%	PValue	Genes	List Total	Pop Hits	Pop Total	Fold Enrichment	Bonferroni	Benjamini	FDR
UP_KEYWORDS	Nucleosome core	12	8.88889	1.28438e-11	HIST1H2AB, HIST1H2AC, HIST2H2AB, H2AFV, HIST1H2AG, HIST2H2AC, H2AFZ, HIST1H2AH, H2AFX, HIST3H2A, HIST1H2AK, H2AFJ	134	89	20581	20.7087	2.63299e-09	2.63299e-09	1.61635e-08
GOTERM_ CC_DIRECT	GO:0000786 ~nucleosome	11	8.14815	8.90217e-10	HIST1H2AB, HIST1H2AC, HIST2H2AB, H2AFV, HIST1H2AG, HIST2H2AC, H2AFZ, HIST1H2AH, H2AFX, HIST1H2AK, H2AFJ	126	94	18224	16.9254	1.67361e-07	1.67361e-07	1.10448e-06
UP_KEYWORDS	Chromosome	16	11.8519	4.95664e-08	HIST1H2AB, HIST1H2AC, HIST1H2AG, CENPE, H2AFJ, FAM208A, SUV39H2, HIST2H2AB, H2AFV, HIST2H2AC, H2AFZ, NGDN, HIST1H2AH, HIST1H2AK, HIST3H2A, H2AFX	134	400	20581	6.14358	1.01611e-05	5.08054e-06	6.23775e-05
UP_KEYWORDS	Citrullination	9	6.66667	2.19445e-07	HIST1H2AB, HIST1H2AC, HIST2H2AB, GFAP, HIST1H2AG, HIST2H2AC, HIST1H2AH, HIST3H2A, HIST1H2AK	134	97	20581	14.2506	4.49852e-05	1.49953e-05	0.000276163
UP_KEYWORDS	Methylation	23	17.037	4.49453e-07	HIST1H2AB, EEF1A1, HIST1H2AC, GFAP, HRNR, POTEKP, RCOR3, HIST1H2AG, EEF1A2, PAIP1, CENPE, H2AFJ, SHANK3, HIST2H2AB, CHD7, HSPA2, EEF1A1P5, HIST2H2AC, H2AFZ, HIST1H2AH, MYH13, HIST1H2AK, HIST3H2A	134	1001	20581	3.52903	9.21336e-05	2.30342e-05	0.000565618
GOTERM_ CC_DIRECT	GO:0000790 ~nuclear chromatin	10	7.40741	7.38689e-06	HIST1H2AB, HIST1H2AC, HIST2H2AB, H2AFV, HIST1H2AG, HIST2H2AC, HIST1H2AH, H2AFX, HIST1H2AK, H2AFJ	126	193	18224	7.49404	0.00138778	0.000462806	0.00916445
UP_KEYWORDS	Isopeptide bond	21	15.5556	3.94656e-05	HIST1H2AB, HIST1H2AC, NES, IKZF2, XIAP, HIST1H2AG, TPX2, CENPE, H2AFJ, BASP1, HIST2H2AB, HIST2H2AC, H2AFZ, BIRC8, HIST1H2AH, MYH13, HIST1H2AK, HIST3H2A, H2AFX, POTEF, POTEE	134	1132	20581	2.84928	0.00805797	0.00101082	0.0496547
UP_KEYWORDS	Ubl conjugation	26	19.2593	8.53597e-05	HIST1H2AB, EEF1A1, HIST1H2AC, NES, IKZF2, XIAP, HIST1H2AG, TPX2, CENPE, H2AFJ, BASP1, SFN, PCM1, ARHGEF11, MFN2, HIST2H2AB, H2AFV, HIST2H2AC, H2AFZ, HIST1H2AH, BIRC8, MYH13, H2AFX, HIST3H2A, HIST1H2AK, POTEF	134	1705	20581	2.34213	0.0173473	0.00174842	0.107369
UP_KEYWORDS	Phospho protein	74	54.8148	0.000372601	GFAP, HRNR, KPRP, INTS3, CCDC39, CBFB, HIST2H2AB, MAP3K6, NUDCD1, HIST2H2AC, PIK3C3, H2AFX, HIST3H2A, ZRSR2, CDK5RAP2, MDN1, PSMD8, PIK3CG, RCOR3, CEP89, HMBS, MICAL3, TPX2, UBR4, H2AFJ, BASP1, PCM1, CDK5, ARHGEF11, MFN2, NCOA5, HAUS8, UNC13A, HIST1H2AB, HIST1H2AC, YWHAZ, TALDO1, XIAP, HIST1H2AG, CHCHD3, TOR4A, FLG2, SFN, CDH2, CHD7, LAMB2, HSPA2, MACF1, CEP170, SYBU, ETFDH, STAMBPL1, SCG3, EEF1A…	134	8246	20581	1.37832	0.0735521	0.00692116	0.467894
UP_KEYWORDS	Acetylation	39	28.8889	0.000390018	HIST1H2AB, DCD, HIST1H2AC, YWHAZ, TALDO1, HIST1H2AG, CHCHD3, INTS3, HIST2H2AB, MACF1, H2AFV, HIST2H2AC, ETFDH, STAMBPL1, H2AFZ, H2AFX, HIST3H2A, MDN1, EEF1A1, NES, IKZF2, GMDS, EEF1A2, HMBS, PAIP1, UBR4, TPX2, H2AFJ, PCM1, CDK5, FAM208A, BLVRA, SDHB, NCOA5, HIST1H2AH, NGDN, HIST1H2AK, HAUS8, MAP9	134	3424	20581	1.74941	0.0768553	0.00664195	0.489716
Annotation	Cluster 2				Enrichment Score: 3.4785277413497244
Category	Term	Count	%	PValue	Genes	List Total	Pop Hits	Pop Total	Fold Enrichment	Bonferroni	Benjamini	FDR
UP_KEYWORDS	Homeobox	12	8.88889	1.10685e-06	DUX4L9, GSC, EVX1, EVX2, DUX4L2, DUX1, PRRX2, DUX4, DUX4L4, DUX3, PBX4, DUX5	134	262	20581	7.03464	0.000226879	4.53799e-05	0.00139292
UP_KEYWORDS	DNA-binding	31	22.963	1.47632e-05	HIST1H2AB, HIST1H2AC, DUX4L9, EVX1, HIST1H2AG, EVX2, ZNF619, DUX4L2, PRRX2, DUX4L4, PAX1, HIST2H2AB, CHD7, H2AFV, HIST2H2AC, H2AFZ, H2AFX, HIST3H2A, TIGD5, DUX1, DUX4, DUX3, DUX5, IKZF2, GSC, H2AFJ, ZNF836, HIST1H2AH, HIST1H2AK, ZNF586, PBX4	134	2050	20581	2.32257	0.00302191	0.000432261	0.0185774
GOTERM_ CC_DIRECT	GO:0005634 ~nucleus	60	44.4444	2.68995e-05	HRNR, GAR1, INTS3, PRRX2, PAX1, CBFB, HIST2H2AB, NUDCD1, H2AFV, HIST2H2AC, H2AFZ, BIRC8, H2AFX, TIGD5, MDN1, PSMD8, GSC, RCOR3, MICAL3, TPX2, H2AFJ, BASP1, CDK5, NCOA5, EEF1A1P5, ZNF586, HIST1H2AB, HIST1H2AC, YWHAZ, DUX4L9, TALDO1, XIAP, HIST1H2AG, B9D2, CHCHD3, FLG2, ZNF619, SFN, DUX4L2, DUX4L4, CHD7, HSPA2, DUX1, DUX4, DUX3, DUX5, EEF1A1, IKZF2, EEF1A2, CENPE, ZNF836, FAM208A, SUV39H2, KRT73, C…	126	5415	18224	1.6026	0.00504441	0.00126349	0.0333688
UP_KEYWORDS	Nucleus	56	41.4815	4.35684e-05	EVX1, EVX2, GAR1, INTS3, PRRX2, PAX1, CBFB, HIST2H2AB, NUDCD1, H2AFV, HIST2H2AC, H2AFZ, H2AFX, HIST3H2A, ZRSR2, TIGD5, MDN1, GSC, RCOR3, MICAL3, UBR4, TPX2, H2AFJ, CDK5, NCOA5, ZNF586, HIST1H2AB, HIST1H2AC, DUX4L9, XIAP, HIST1H2AG, B9D2, CHCHD3, ZNF619, SFN, DUX4L2, DUX4L4, CHD7, DUX1, DUX4, DUX3, DUX5, EEF1A1, IKZF2, EEF1A2, ZNF836, FAM208A, SUV39H2, SUGP2, CCDC110, CASP14, HIST1H2AH, NGDN, HIST…	134	5244	20581	1.64016	0.00889195	0.000991921	0.0548154
UP_KEYWORDS	Transcription regulation	19	14.0741	0.246235	EEF1A1, SBNO2, DUX4L9, IKZF2, RCOR3, CHCHD3, ZNF619, DUX4L2, ZNF836, DUX4L4, PAX1, FAM208A, SUV39H2, CHD7, NCOA5, DUX1, DUX4, PBX4, ZNF586	134	2332	20581	1.25137	1	0.928211	97.1486
UP_KEYWORDS	Transcription	19	14.0741	0.285297	EEF1A1, SBNO2, DUX4L9, IKZF2, RCOR3, CHCHD3, ZNF619, DUX4L2, ZNF836, DUX4L4, PAX1, FAM208A, SUV39H2, CHD7, NCOA5, DUX1, DUX4, PBX4, ZNF586	134	2398	20581	1.21693	1	0.943247	98.5404
Annotation	Cluster 3				Enrichment Score: 1.8477005499067418
Category	Term	Count	%	PValue	Genes	List Total	Pop Hits	Pop Total	Fold Enrichment	Bonferroni	Benjamini	FDR
UP_KEYWORDS	Cytoskeleton	17	12.5926	0.00278237	POTEKP, CEP89, B9D2, MICAL3, UBR4, TPX2, CENPE, CCDC39, PCM1, HSPA2, MACF1, CEP170, SYBU, PARP3, CDK5RAP2, HAUS8, MAP9	134	1138	20581	2.2944	0.435142	0.0429857	3.44563
UP_KEYWORDS	Microtubule	7	5.18519	0.00979287	MACF1, CEP170, TPX2, CENPE, HAUS8, CDK5RAP2, MAP9	134	280	20581	3.83974	0.867003	0.125843	11.6485
GOTERM_CC_DIRECT	GO:0005874 ~microtubule	7	5.18519	0.0203809	MACF1, CEP170, SYBU, TPX2, CENPE, HAUS8, CDK5RAP2	126	311	18224	3.25545	0.979167	0.538946	22.5452
GOTERM_CC_DIRECT	GO:000581 3~centrosome	7	5.18519	0.0732233	CEP89, CEP170, B9D2, UBR4, HAUS8, CDK5RAP2, PCM1	126	426	18224	2.37663	0.999999	0.870268	61.0718
Annotation	Cluster 4				Enrichment Score: 1.3529513190210538
Category	Term	Count	%	PValue	Genes	List Total	Pop Hits	Pop Total	Fold Enrichment	Bonferroni	Benjamini	FDR
UP_KEYWORDS	Cytoplasm	45	33.3333	0.00689854	POTEKP, YWHAZ, GFAP, TALDO1, XIAP, B9D2, CHCHD3, KPRP, FLG2, SFN, CCDC39, HSPA2, NUDCD1, MACF1, CEP170, SYBU, ETNK1, BIRC8, CDK5RAP2, POTEF, PIK3CG, EEF1A1, OBSCN, CEP89, PAIP1, HMBS, MICAL3, UBR4, TPX2, CENPE, PCM1, CDK5, ELMO3, SHANK3, ARHGEF11, BLVRA, CASP14, EEF1A1P5, PCMTD2, NGDN, MYH13, PARP3, HAUS8, MAP9, UNC13A	134	4816	20581	1.43512	0.758069	0.0963963	8.34297
GOTERM_ CC_DIRECT	GO:0005737 ~cytoplasm	44	32.5926	0.0938872	HRNR, YWHAZ, GFAP, TALDO1, XIAP, CHCHD3, KPRP, FLG2, SFN, CDH2, CCDC39, NUDCD1, MACF1, CEP170, ETNK1, BIRC8, CDK5RAP2, MDN1, PIK3CG, EEF1A1, NES, GMDS, CEP89, PAIP1, EEF1A2, HMBS, MICAL3, UBR4, CENPE, BASP1, PCM1, CDK5, ELMO3, SHANK3, ARHGEF11, BLVRA, CCDC110, KRT74, CASP14, EEF1A1P5, PCMTD2, NGDN, PARP3, UNC13A	126	5222	18224	1.21868	1	0.901421	70.5717
GOTERM_ CC_DIRECT	GO:0005829 ~cytosol	29	21.4815	0.134829	YWHAZ, GFAP, POTEKP, TALDO1, XIAP, B9D2, SFN, HSPA2, PIK3C3, ETNK1, CDK5RAP2, PSMD8, PIK3CG, EEF1A1, OBSCN, GMDS, CEP89, HMBS, PAIP1, TPX2, CENPE, PCM1, CDK5, ARHGEF11, MFN2, BLVRA, DSG1, HAUS8, WDR45	126	3315	18224	1.26528	1	0.951456	83.4181
Annotation	Cluster 5				Enrichment Score: 1.1855762592464065
Category	Term	Count	%	PValue	Genes	List Total	Pop Hits	Pop Total	Fold Enrichment	Bonferroni	Benjamini	FDR
UP_KEYWORDS	Nucleotide -binding	20	14.8148	0.0212871	PIK3CG, OBSCN, EEF1A1, POTEKP, EEF1A2, TOR4A, CENPE, CDK5, MFN2, MAP3K6, GFM2, STYK1, CHD7, HSPA2, ATP9B, EEF1A1P5, PIK3C3, ETNK1, MYH13, MDN1	134	1788	20581	1.718	0.987857	0.240948	23.7218
UP_KEYWORDS	ATP-binding	15	11.1111	0.0656877	PIK3CG, MAP3K6, OBSCN, POTEKP, STYK1, CHD7, HSPA2, ATP9B, PIK3C3, ETNK1, TOR4A, MYH13, CENPE, CDK5, MDN1	134	1391	20581	1.65625	0.999999	0.559274	57.4741
UP_KEYWORDS	Kinase	8	5.92593	0.198459	PIK3CG, MAP3K6, OBSCN, YWHAZ, STYK1, PIK3C3, ETNK1, CDK5	134	735	20581	1.67172	1	0.88462	93.8207
