# Supplementary material for: Proteomic analysis identifies transcriptional cofactors and homeobox transcription factors as TBX18 binding proteins
Source: PLoS One. 2018 Aug 2;13(8):e0200964. doi: 10.1371/journal.pone.0200964 (PMC6071992; doi:10.1371/journal.pone.0200964)
Supplement: S5 Table — (A) Cloning and expression of candidate transcriptional cofactors in 293 cells. Shown are the name of the proteins, the species they are derived from (m, mouse; h, human), the expected molecular weight (in kDa), the plasmids used for expression of the proteins in 293 cells, the antibodies used to detect the tag on the candidate proteins, and the reference for the used plasmids. (B-D) Cloning and in vitro translation of candidate transcriptional cofactors (B), homeobox transcription factors (C) and centrosomal proteins (D). Shown are the name of the proteins, the species they are derived from (m, mouse; h, human), the expected molecular weight (in kDa), the plasmids used for expression of the proteins in reticulocyte lysate, the polymerase used for the in vitro transcription reaction, and the reference for the used plasmids. (E) Cloning and expression of candidate “centrosomal” proteins in 293 cells. Shown are the name of the proteins, the species they are derived from (m, mouse; h, human), the expected molecular weight (in kDa), the plasmids used for expression of the proteins in 293 cells, the antibodies used to detect the tag on the candidate proteins, and the reference for the used plasmids. (XLSX) [file pone.0200964.s009.xlsx]

## Sheet: Sheet1
A	Western Blot, GST pull-downs, localization and recruitment assays with transcriptional cofactor candidates expressed in 293 cells
	Protein	Species	Molecular weight (kDa)	Plasmid	Antibody	Plasmid reference
	NKX2.5	h	34.1	pcDNA3.Nkx2.5.HA	Anti-MYC	this work
	BASP1	h	22.7	pcDNA3.Basp1.FLAG.HA	Anti-HA	Goodfellow et al., 2011
	CBFB	m	22	pcDNA3.Cbfb.myc	Anti-MYC	this work
	CHD7	h	336	pReceiver.3xHA.Chd7	Anti-HA	Liu et al., 2014
	GAR1	m	23.5	pcDNA3.Gar1.myc	Anti-MYC	this work
	IKZF2	m	59.4	pCMV6.Ikzf2.myc.FLAG	Anti-MYC	Origene Technologies, Rockville, USA
	NCOA5	m	65.3	pCMV6.Ncoa5.myc.FLAG	Anti-MYC	Origene Technologies, Rockville, USA
	RCOR3	m	49.8	pEF4.Rcor3.myc.His	Anti-MYC	Upadhyay et al., 2014
	SBNO2	h	150.3	pLenti.GIII.CMV.Sbno2.HA	Anti-HA	Maruyama et al., 2013
	SUV39H2	m	54.1	pCMV6.Suv39h2.myc.FLAG	Anti-MYC	Origene Technologies, Rockville, USA
	SSXB2	m	15.3	pCMV6.Ssxb2.myc.FLAG	Anti-MYC	Origene Technologies, Rockville, USA
B	GST pull-downs with radioactively labeled in vitro translated transcriptional cofactor candidates
	Protein	Species	Molecular weight (kDa)	Plasmid	In vitro transcription	Reference
	NKX2.5	h	34.1	pSP64.Nkx2.5.myc	SP6	this work
	BASP1	h	22.7	pSP64.Basp1.myc	SP6	this work
	CBFB	m	22	pSP64.Cbfb.myc	SP6	this work
	CHD7-1	h	87.4	pGBKT7.Chd7-1	T7	Schulz et al., 2014
	CHD7-2	h	98.9	pGBKT7.Chd7-2	T7	Schulz et al., 2014
	CHD7-3	h	98.8	pGBKT7.Chd7-3	T7	Schulz et al., 2014
	CHD7-4	h	74	pGBKT7.Chd7-4	T7	Schulz et al., 2014
	GAR1	m	23.5	pSP64.Gar1.myc	SP6	this work
	IKZF2	m	59.4	pCMV6.Ikzf2.myc.FLAG	T7	Origene Technologies, Rockville, USA
	NCOA5	m	65.3	pSP64.Ncoa5.myc	SP6	this work
	RCOR3	m	49.8	pEF4.Rcor3.myc.His	T7	Upadhyay et al., 2014
	SBNO2	h	150.3	pEF4.Sbno2.myc.His	T7	this work
	SUV39H2	m	54.1	pCMV6.Suv39h2.myc.FLAG	T7	Origene Technologies, Rockville, USA
	SSXB2	m	15.3	pCMV6.Ssxb2.myc.FLAG	SP6	Origene Technologies, Rockville, USA
C	GST pull-downs with radioactively labeled in vitro translated homeobox transcription factors
	Protein	Species	Molecular weight (kDa)	Plasmid	In vitro transcription	Reference
	DUXBLI	m	41	Topo.V5.His.Duxbl-L	T7	Wu et al., 2010
	GSC	m	28	pSP64.Goosecoid.myc	SP6	this work
	PAX1	m	46.3	pSP64.Pax1.myc	SP6	this work
	PBX1	m	46.6	pCS2.Pbx1a	SP6	Shanmugam et al., 1999
	PBX4	h	40.8	pCMV6-Entry-Pbx4	T7	Origene Technologies, Rockville, USA
	PRRX2	m	26.4	pSP64.Prrx2.myc	SP6	this work
D	GST pull-downs with radioactively labeled in vitro translated "centrosomal" proteins
	Protein	Species	Molecular weight (kDa)	Plasmid	In vitro transcription	Reference
	B9D2	m	19.2	pSP64.B9d2.myc	SP6	this work
	CEP89	h	89.6	pSP64.Cep89.myc	SP6	this work
	HAUS8	h	44.8	pSP64.Haus8.myc	SP6	this work
	MAP9	h	74.2	pcDNA3.Flag.HA.ASAP	T7	Saffin et al., 2005
	MICAL3	h	224.3	pSP64.Mical3.HA	SP6	this work
	PARP3	h	60	pSP64.Parp3.myc	SP6	this work
	PCM1	h	228.5	pSP64.Pcm1.HA	SP6	this work
	SYBU	h	72.4	pSP64.Sybu.myc	SP6	this work
	TPX2	h	85.6	pSP64.Tpx2.myc	SP6	this work
E	Western Blot, localization and recruitment assays with "centrosomal" candidates expressed in 293 cells
	Protein	Species	Molecular weight (kDa)	Plasmid	Antibody	Reference
	B9D2	m	2018-02-19	pCDNA3.B9d2.myc	Anti-MYC	this work
	HAUS8	h	44.8	pCDNA3.Haus8.HA	Anti-HA	this work
	MAP9	h	74.2	pcDNA3.Flag.HA.Asap	Anti-HA	Saffin et al., 2005
	PARP3	h	60	pCD2E.Parp3.Flag	Anti-FLAG	Dai et al., 2015
	SYBU	h	72.4	pCDNA3.Sybu.HA	Anti-HA	this work
	TPX2	h	85.6	pCDNA3.Tpx2.myc	Anti-MYC	this work
	References
	Dai, X., Rulten, S. L., You, C., Caldecott, K. W., and Wang, Y. (2015) Identification and Functional Characterizations of N-Terminal alpha-N-Methylation and Phosphorylation of Serine 461 in Human Poly(ADP-ribose) Polymerase 3. J Proteome Res 14, 2575-2582
	Farin, H.F., Bussen, M., Schmidt, M. K., Singh, M. K., Schuster-Gossler, K. and Kispert, A. (2007) Transcriptional Repression by the T-box Proteins Tbx18 and Tbx15 Depends on Groucho Corepressors. J. Biol. Chem. 282, 25748–25759
	Goodfellow, S. J., Rebello, M. R., Toska, E., Zeef, L. A., Rudd, S. G., Medler, K. F., and Roberts, S. G. (2011) WT1 and its transcriptional cofactor BASP1 redirect the differentiation pathway of an established blood cell line. Biochem J 435, 113-125
	Grigoriev, I., Yu, K. L., Martinez-Sanchez, E., Serra-Marques, A., Smal, I., Meijering, E., Demmers, J., Peranen, J., Pasterkamp, R. J., van der Sluijs, P., Hoogenraad, C. C., and Akhmanova, A. (2011) Rab6, Rab8, and MICAL3 cooperate in controlling docking and fusion of exocytotic carriers. Curr Biol 21, 967-974
	Lawo, S., Bashkurov, M., Mullin, M., Ferreria, M. G., Kittler, R., Habermann, B., Pinchev, D., Buchholz, F., Peters, J.M., Hyman, A.A., Gingras, A.C., Pelletier, L. (2009). HAUS, the 8-subunit human Augmin complex, regulates centrosome and spindle integrity. Curr. Biol., 19, 816-826.
	Liu, Y., Harmelink, C., Peng, Y., Chen, Y., Wang, Q., and Jiao, K. (2014) CHD7 interacts with BMP R-SMADs to epigenetically regulate cardiogenesis in mice. Hum Mol Genet 23, 2145-2156
	Maruyama, K., Uematsu, S., Kondo, T., Takeuchi, O., Martino, M. M., Kawasaki, T., & Akira, S. (2013). Strawberry notch homologue 2 regulates osteoclast fusion by enhancing the expression of DC-STAMP. J. Exp. Med., 210, 1947-1960.
	O'Brien, L. L., Guo, Q., Bahrami-Samani, E., Park, J. S., Hasso, S. M., Lee, Y. J., Fang, A., Kim, A. D., Guo, J., Hong, T. M., Peterson, K. A., Lozanoff, S., Raviram, R., Ren, B., Fogelgren, B., Smith, A. D., Valouev, A., and McMahon, A. P. (2018) Transcriptional regulatory control of mammalian nephron progenitors revealed by multi-factor cistromic analysis and genetic studies. Plos Genet 14, e1…
	O'Neill, D. W., Schoetz, S. S., Lopez, R. A., Castle, M., Rabinowitz, L., Shor, E., Krawchuk, D., Goll, M.G., Renz, M., Seelig, H.P., Han, S., Seong, R.H., Park, S.D., Agalioti, T., Munshi, N., Thanos, D. Erdjument-Bromage, H., Tempst, P., Bank, A. (2000). An ikaros-containing chromatin-remodeling complex in adult-type erythroid cells. Mol. Cell. Biol., 20, 7572-7582.
	Saffin, J. M., Venoux, M., Prigent, C., Espeut, J., Poulat, F., Giorgi, D., Abrieu, A., and Rouquier, S. (2005) ASAP, a human microtubule-associated protein required for bipolar spindle assembly and cytokinesis. Proc Natl Acad Sci U S A 102, 11302-11307
	Schulz, Y., Freese, L., Mänz, J., Zoll, B., Völter, C., Brockmann, K., Bögershausen, N., Becker, J., Wollnik, B., Pauli, S. (2014) CHARGE and Kabuki syndromes: a phenotypic and molecular link. Hum. Mol. Gen. 23, 4396-4405.
	Shanmugam, K., Green, N. C., Rambaldi, I., Saragovi, H. U., and Featherstone, M. S. (1999) PBX and MEIS as non-DNA-binding partners in trimeric complexes with HOX proteins. Mol Cell Biol 19, 7577-7588
	Sillibourne, J. E., Specht, C. G., Izeddin, I., Hurbain, I., Tran, P., Triller, A., Darzacq, X., Dahan, M., and Bornens, M. (2011) Assessing the localization of centrosomal proteins by PALM/STORM nanoscopy. Cytoskeleton (Hoboken) 68, 619-627
	Upadhyay, G., Chowdhury, A. H., Vaidyanathan, B., Kim, D., and Saleque, S. (2014) Antagonistic actions of Rcor proteins regulate LSD1 activity and cellular differentiation. Proc Natl Acad Sci U S A 111, 8071-8076
	Wu, S. L., Tsai, M. S., Wong, S. H., Hsieh-Li, H. M., Tsai, T. S., Chang, W. T., Huang, S. L., Chiu, C. C., and Wang, S. H. (2010) Characterization of Genomic Structures and Expression Profiles of Three Tandem Repeats of a Mouse Double Homeobox Gene: Duxbl. Dev Dynam 239, 927-940
