# Supplementary material for: Proteomic analysis identifies transcriptional cofactors and homeobox transcription factors as TBX18 binding proteins
Source: PLoS One. 2018 Aug 2;13(8):e0200964. doi: 10.1371/journal.pone.0200964 (PMC6071992; doi:10.1371/journal.pone.0200964)
Supplement: S6 Table — Shown are the experimental setup for each sample of the transactivation assays and the statistical analysis performed to the transactivation assay results. Raw luminescence data was normalized to the average of the reporter alone measurements. Further, average and standard deviation were quantified from the two technical and two experimental replicates. The significance of luciferase expression between the TBX18 induced repression and the reporter and the effects of the cofactors on TBX18 repression was evaluated by a student t-test (TTEST) carried out according to an analysis of variance equality (FTEST). p-values<0.05 (*) were considered significant, while p-values<0.01 (**) and p-values<0.0001 (***) were considered very significant. (XLSX) [file pone.0200964.s010.xlsx]

## Sheet: Sheet1
	BASP1
			Transfected plasmids´ quantity (ng)				Reporter average value	148.596							GRAPH DATA
	Sample name	pGL3.Tbx18BS	pCDNA3.Tbx18.myc	pcDNA3.Basp1.FLAG.HA		Measurements				Measurements normalized to Reporter					Average of normalized values	Std Dev	FTEST	T TEST TO REPORTER	T TEST TO TBX18	significance	Sample name
	pGL3.Tbx18BS	250	0			144.93	144.294	151.661	153.497	0.975334	0.971054	1.02063	1.03298		1	0.03141					pGL3.Tbx18BS
	"+Tbx18"	250	250	0		68.0453	68.9508	70.9501	73.7771	0.457923	0.464017	0.477471	0.496496		0.473977	0.0170906	0.344145	1.02211e-07		***	"+Tbx18"
	"+BASP1 50ng +Tbx18 250ng"	250	250	50		65.6299	68.7626	68.2642	70.0713	0.441668	0.46275	0.459396	0.471557		0.458843	0.0125461	0.624283		0.203304		"+BASP1 50ng +Tbx18 250ng"
	"+BASP1 250ng +Tbx18 250ng"	250	250	250		74.3979	82.6151	71.3758	78.9902	0.500674	0.555973	0.480336	0.531578		0.51714	0.033377	0.300611		0.0609186		"+BASP1 250ng +Tbx18 250ng"
	"+BASP1 500ng +Tbx18 250ng"	250	250	500		71.2055	71.2897	73.5101	75.8964	0.47919	0.479757	0.494699	0.510758		0.491101	0.0149434	0.830586		0.182135		"+BASP1 500ng +Tbx18 250ng"
	CBFB
			Transfected plasmids´ quantity (ng)				Reporter average value	156.823
	Sample name	pGL3.Tbx18BS	pCDNA3.Tbx18.myc	pcDNA3.Cbfb.myc		Measurements				Measurements normalized to Reporter					Average of normalized values	Std Dev	FTEST	T TEST TO TBX18	T TEST TO TBX18	significance	Sample name
	pGL3.Tbx18BS	250	0	0		153.806	157.779	158.184	157.521	0.980765	1.0061	1.00868	1.00445		1	0.012941	1				pGL3.Tbx18BS
	"+Tbx18"	250	250	0		80.4788	80.4788	69.8138	79.4645	0.513183	0.513183	0.445177	0.506715		0.494565	0.0330662	0.157644	1.24366e-07		***	"+Tbx18"
	"+CbfB 50ng +Tbx18 250ng"	250	250	50		63.4367	68.3259	63.4146	67.3292	0.404512	0.435689	0.404372	0.429333		0.418477	0.0164122	0.280004		0.00620013	**	"+CbfB 50ng +Tbx18 250ng"
	"+CbfB 250ng +Tbx18 250ng"	250	250	250		82.6193	92.2624	86.4226	83.6089	0.526833	0.588323	0.551085	0.533143		0.549846	0.0276322	0.775033		0.042578	*	"+CbfB 250ng +Tbx18 250ng"
	"+CbfB 500ng +Tbx18 250ng"	250	250	500		81.6925	88.4905	81.1752	85.6758	0.520923	0.564271	0.517624	0.546323		0.537285	0.0220921	0.524831		0.0752579		"+CbfB 500ng +Tbx18 250ng"
	CHD7
			Transfected plasmids´ quantity (ng)				Reporter average value	156.823
	Sample name	pGL3.Tbx18BS	pCDNA3.Tbx18.myc	pReceiver.3xHA.Chd7		Measurements				Measurements normalized to Reporter					Average of normalized values	Std Dev	FTEST	T TEST TO TBX18	T TEST TO TBX18	significance	Sample name
	pGL3.Tbx18BS	250	0	0		153.806	157.779	158.184	157.521	0.980765	1.0061	1.00868	1.00445		1	0.012941	1				pGL3.Tbx18BS
	"+Tbx18"	250	250	0		80.4788	80.4788	69.8138	79.4645	0.513183	0.513183	0.445177	0.506715		0.494565	0.0330662	0.157644	1.24366e-07		***	"+Tbx18"
	"+CHD7 50ng +Tbx18 250ng"	250	250	50		71.2651	70.9851	79.664	67.3053	0.454431	0.452645	0.507988	0.429181		0.461061	0.0333329	0.989774		0.203444		"+CHD7 50ng +Tbx18 250ng"
	"+CHD7 250ng +Tbx18 250ng"	250	250	250		70.3224	70.8657	69.2468	69.3625	0.44842	0.451884	0.441561	0.442299		0.446041	0.00496228	0.0110248		0.0591376		"+CHD7 250ng +Tbx18 250ng"
	"+CHD7 500ng +Tbx18 250ng"	250	250	500		67.4904	71.8619	62.407	61.1525	0.430361	0.458237	0.397946	0.389947		0.419123	0.0313895	0.933831		0.0162168	*	"+CHD7 500ng +Tbx18 250ng"
	GAR1
			Transfected plasmids´ quantity (ng)				Reporter average value	163.552
	Sample name	pGL3.Tbx18BS	pCDNA3.Tbx18.myc	pcDNA3.Gar1.myc		Measurements				Measurements normalized to Reporter					Average of normalized values	Std Dev	FTEST	T TEST TO TBX18	T TEST TO TBX18	significance	Sample name
	pGL3.Tbx18BS	250	0	0		152.118	157.897	175.062	169.131	0.930091	0.965423	1.07038	1.03411		1	0.0637681	1				pGL3.Tbx18BS
	"+Tbx18"	250	250	0		85.9912	79.6228	85.7044	87.1134	0.525773	0.486834	0.524019	0.532634		0.517315	0.0206577	0.0964992	7.01877e-06		***	"+Tbx18"
	"+Gar1 50ng +Tbx18 250ng"	250	250	50		87.6926	87.2213	90.3731	86.8289	0.536176	0.533294	0.552565	0.530894		0.538232	0.00979609	0.251857		0.117018		"+Gar1 50ng +Tbx18 250ng"
	"+Gar1 250ng +Tbx18 250ng"	250	250	250		83.5359	82.0504	89.5884	84.0621	0.510761	0.501678	0.547767	0.513978		0.518546	0.0201649	0.969267		0.934825		"+Gar1 250ng +Tbx18 250ng"
	"+Gar1 500ng +Tbx18 250ng"	250	250	500		78.8672	84.0328	88.332	79.3904	0.482215	0.513799	0.540085	0.485414		0.505378	0.0271454	0.66471		0.510214		"+Gar1 500ng +Tbx18 250ng"
	IKZF2
			Transfected plasmids´ quantity (ng)				Reporter average value	128.966
	Sample name	pGL3.Tbx18BS	pCDNA3.Tbx18.myc	pCMV6.Ikzf2.myc.FLAG		Measurements				Measurements normalized to Reporter					Average of normalized values	Std Dev	FTEST	T TEST TO TBX18	T TEST TO TBX18	significance	Sample name
	pGL3.Tbx18BS	250	0	0		122.881	134.773	130.034	128.176	0.952819	1.04503	1.00828	0.99387		1	0.0381212	1				pGL3.Tbx18BS
	"+Tbx18"	250	250	0		74.7852	81.4578	81.9526	81.1902	0.579882	0.631622	0.635458	0.629547		0.619127	0.0262776	0.556747	3.21336e-06		***	"+Tbx18"
	"+Ikzf2 50ng +Tbx18 250ng"	250	250	50		76.5145	76.4442	78.8838	82.6188	0.593292	0.592747	0.611663	0.640624		0.609581	0.0224851	0.803926		0.600868		"+Ikzf2 50ng +Tbx18 250ng"
	"+Ikzf2 250ng +Tbx18 250ng"	250	250	250		63.9836	65.9092	70.3317	71.871	0.496127	0.511058	0.54535	0.557286		0.527455	0.0286382	0.890877		0.00326748	**	"+Ikzf2 250ng +Tbx18 250ng"
	"+Ikzf2 500ng +Tbx18 250ng"	250	250	500		44.7915	45.7827	48.5746	48.1049	0.347312	0.354998	0.376646	0.373004		0.36299	0.0141002	0.333764		2.49185e-06	***	"+Ikzf2 500ng +Tbx18 250ng"
	NCOA5
			Transfected plasmids´ quantity (ng)				Reporter average value	163.552
	Sample name	pGL3.Tbx18BS	pCDNA3.Tbx18.myc	pCMV6.Ncoa5.myc.FLAG		Measurements				Measurements normalized to Reporter					Average of normalized values	Std Dev	FTEST	T TEST TO TBX18	T TEST TO TBX18	significance	Sample name
	pGL3.Tbx18BS	250	0	0		152.118	157.897	175.062	169.131	0.930091	0.965423	1.07038	1.03411		1	0.0637681	1				pGL3.Tbx18BS
	"+Tbx18"	250	250	0		85.9912	79.6228	85.7044	87.1134	0.525773	0.486834	0.524019	0.532634		0.517315	0.0206577	0.0964992	7.01877e-06		***	"+Tbx18"
	"+Ncoa5 50ng +Tbx18 250ng"	250	250	50		125.241	119.895	123.076	125.259	0.765755	0.733069	0.752518	0.765867		0.754302	0.0154807	0.647299		1.68209e-06	***	"+Ncoa5 50ng +Tbx18 250ng"
	"+Ncoa5 250ng +Tbx18 250ng"	250	250	250		172.034	167.566	188.991	197.576	1.05186	1.02454	1.15554	1.20803		1.10999	0.0863465	0.0420676		0.000513868	***	"+Ncoa5 250ng +Tbx18 250ng"
	"+Ncoa5 500ng +Tbx18 250ng"	250	250	500		198.908	191.386	194.344	195.77	1.21618	1.17018	1.18827	1.19699		1.19291	0.0191136	0.901385		5.47455e-09	***	"+Ncoa5 500ng +Tbx18 250ng"
	RCOR3
			Transfected plasmids´ quantity (ng)				Reporter average value	148.596
	Sample name	pGL3.Tbx18BS	pCDNA3.Tbx18.myc	pEF4.Rcor3.myc.His		Measurements				Measurements normalized to Reporter					Average of normalized values	Std Dev	FTEST	T TEST TO TBX18	T TEST TO TBX18	significance	Sample name
	pGL3.Tbx18BS	250	0	0		144.93	144.294	151.661	153.497	0.975334	0.971054	1.02063	1.03298		1	0.03141	1				pGL3.Tbx18BS
	"+Tbx18"	250	250	0		68.0453	68.9508	70.9501	73.7771	0.457923	0.464017	0.477471	0.496496		0.473977	0.0170906	0.344145	1.02211e-07		***	"+Tbx18"
	"+Rcor3 50ng +Tbx18 250ng"	250	250	50		73.8292	76.1091	79.552	82.5526	0.496847	0.51219	0.535359	0.555553		0.524987	0.0258036	0.516141		0.016484	*	"+Rcor3 50ng +Tbx18 250ng"
	"+Rcor3 250ng +Tbx18 250ng"	250	250	250		73.2147	74.9833	72.7651	73.8029	0.492711	0.504613	0.489686	0.496669		0.49592	0.0064628	0.144475		0.0531584		"+Rcor3 250ng +Tbx18 250ng"
	"+Rcor3 500ng +Tbx18 250ng"	250	250	500		75.9365	81.8895	77.0291	82.283	0.511028	0.55109	0.518381	0.553738		0.533559	0.0220039	0.688185		0.00522239	**	"+Rcor3 500ng +Tbx18 250ng"
	SBNO2
			Transfected plasmids´ quantity (ng)				Reporter average value	150.255
	Sample name	pGL3.Tbx18BS	pCDNA3.Tbx18.myc	pLenti.GIII.CMV.Sbno2.HA		Measurements				Measurements normalized to Reporter					Average of normalized values	Std Dev	FTEST	T TEST TO TBX18	T TEST TO TBX18	significance	Sample name
	pGL3.Tbx18BS	250	0	0		143.584	149.443	150.97	157.025	0.955596	0.994592	1.00476	1.04506		1	0.0367586	1				pGL3.Tbx18BS
	"+Tbx18"	250	250	0		84.0552	89.2836	88.3318	92.0258	0.559415	0.594212	0.587878	0.612462		0.588492	0.0220085	0.421894	1.28758e-06		***	"+Tbx18"
	"+SBNO2 50ng +Tbx18 250ng"	250	250	50		101.041	103.387	99.0051	98.934	0.672462	0.688075	0.658912	0.658439		0.669472	0.0140032	0.477184		0.000805478	***	"+SBNO2 50ng +Tbx18 250ng"
	"+SBNO2 250ng +Tbx18 250ng"	250	250	250		106.609	108.837	109.756	113.712	0.709515	0.724346	0.730461	0.756788		0.730278	0.0197408	0.862359		7.34329e-05	***	"+SBNO2 250ng +Tbx18 250ng"
	"+SBNO2 500ng +Tbx18 250ng"	250	250	500		112.121	118.197	117.574	120.345	0.746201	0.78664	0.782493	0.800933		0.779067	0.0232909	0.928007		2.1373e-05	***	"+SBNO2 500ng +Tbx18 250ng"
	SSXB2
			Transfected plasmids´ quantity (ng)				Reporter average value	146.619
	Sample name	pGL3.Tbx18BS	pCDNA3.Tbx18.myc	pCMV6.Ssxb2.myc.FLAG		Measurements				Measurements normalized to Reporter					Average of normalized values	Std Dev	FTEST	T TEST TO TBX18	T TEST TO TBX18	significance	Sample name
	pGL3.Tbx18BS	250	0	0		166.981	145.982	131.539	141.974	1.13888	0.995655	0.897147	0.968322		1	0.101469	1				pGL3.Tbx18BS
	"+Tbx18"	250	250	0		47.0331	62.7711	69.9593	68.4592	0.320784	0.428124	0.47715	0.466919		0.423244	0.0714964	0.579818	8.78515e-05		***	"+Tbx18"
	"+Ssxb2 50ng +Tbx18 250ng"	250	250	50		107.313	107.966	111.59	111.736	0.731918	0.736369	0.761088	0.762081		0.747864	0.0159519	0.0345574		0.00206999	**	"+Ssxb2 50ng +Tbx18 250ng"
	"+Ssxb2 250ng +Tbx18 250ng"	250	250	250		218.095	228.289	201.83	205.307	1.48749	1.55702	1.37656	1.40027		1.45534	0.0828865	0.813815		1.43652e-06	***	"+Ssxb2 250ng +Tbx18 250ng"
	"+Ssxb2 500ng +Tbx18 250ng"	250	250	500		325.7	326.345	325.963	321.931	2.2214	2.2258	2.2232	2.1957		2.21653	0.0140014	0.0238317		9.33767e-06	***	"+Ssxb2 500ng +Tbx18 250ng"
